# Supplementary material for: Long Non-Coding RNA CD27-AS1-208 Facilitates Melanoma Progression by Activating STAT3 Pathway
Source: Front Oncol. 2022 Jan 13;11:818178. doi: 10.3389/fonc.2021.818178 (PMC8791859; doi:10.3389/fonc.2021.818178)
Supplement: Supplementary file 2 [file DataSheet_2.zip]

Archive with 37 entries (28 files):
- ROW DATA Figure 1-2/
- ROW DATA Figure 1-2/Figure 1BCD.xlsx
- ROW DATA Figure 1-2/Figure 2/
- ROW DATA Figure 1-2/Figure 2/Figure 2B.pzf
- ROW DATA Figure 1-2/Figure 2/Figure 2C and D.pzf
- ROW DATA Figure 1-2/Figure 2/Figure 2G.pzf
- ROW DATA Figure 1-2/Figure 2/Figure 2A/
- ROW DATA Figure 1-2/Figure 2/Figure 2A/CD27-AS1-208.pzf
- ROW DATA Figure 1-2/Figure 2/Figure 2A/CHL1-AS1-201.pzf
- ROW DATA Figure 1-2/Figure 2/Figure 2A/ENST00000600152.1.pzf
- ROW DATA Figure 1-2/Figure 2/Figure 2A/ENST00000607434.1.pzf
- ROW DATA Figure 1-2/Figure 2/Figure 2A/LINC00518-204.pzf
- ROW DATA Figure 1-2/Figure 2/Figure 2A/LINC01515-201.pzf
- ROW DATA Figure 1-2/Figure 2/Figure 2A/MIAT-206.pzf
- ROW DATA Figure 1-2/Figure 2/Figure 2A/SOX21-AS1-201.pzf
- ROW DATA Figure 1-2/Figure 2/Figure 2E/
- ROW DATA Figure 1-2/Figure 2/Figure 2E/Nevus/
- ROW DATA Figure 1-2/Figure 2/Figure 2E/Nevus/CD27-AS1-208.jpg
- ROW DATA Figure 1-2/Figure 2/Figure 2E/Nevus/DAPI.jpg
- ROW DATA Figure 1-2/Figure 2/Figure 2E/Nevus/Melan A.jpg
- ROW DATA Figure 1-2/Figure 2/Figure 2E/Nevus/Merge.jpg
- ROW DATA Figure 1-2/Figure 2/Figure 2E/Primary melanoma/
- ROW DATA Figure 1-2/Figure 2/Figure 2E/Primary melanoma/CD27-AS1-208.jpg
- ROW DATA Figure 1-2/Figure 2/Figure 2E/Primary melanoma/DAPI.jpg
- ROW DATA Figure 1-2/Figure 2/Figure 2E/Primary melanoma/Melan A.jpg
- ROW DATA Figure 1-2/Figure 2/Figure 2E/Primary melanoma/Merge.jpg
- ROW DATA Figure 1-2/Figure 2/Figure 2F/
- ROW DATA Figure 1-2/Figure 2/Figure 2F/High/
- ROW DATA Figure 1-2/Figure 2/Figure 2F/High/DAPI.jpg
- ROW DATA Figure 1-2/Figure 2/Figure 2F/High/Ki67.jpg
- ROW DATA Figure 1-2/Figure 2/Figure 2F/High/Melan A.jpg
- ROW DATA Figure 1-2/Figure 2/Figure 2F/High/Merge.jpg
- ROW DATA Figure 1-2/Figure 2/Figure 2F/Low/
- ROW DATA Figure 1-2/Figure 2/Figure 2F/Low/DAPI.jpg
- ROW DATA Figure 1-2/Figure 2/Figure 2F/Low/Ki67.jpg
- ROW DATA Figure 1-2/Figure 2/Figure 2F/Low/Melan A.jpg
- ROW DATA Figure 1-2/Figure 2/Figure 2F/Low/Merge.jpg
