# Supplementary material for: Long Non-Coding RNA CD27-AS1-208 Facilitates Melanoma Progression by Activating STAT3 Pathway
Source: Front Oncol. 2022 Jan 13;11:818178. doi: 10.3389/fonc.2021.818178 (PMC8791859; doi:10.3389/fonc.2021.818178)
Supplement: Supplementary file 2 [file DataSheet_2.zip › ROW DATA Figure 1-2/Figure 1BCD.xlsx]

## Sheet: Fig. 1C
Fig.1B	LncRNAs		Up-regulated		Down-regulated
	Classification	%	Classification	%	Classification	%
	Up	93.1	Antisence	31.3131	Antisence	19.8089
	Down	2.1	Divergent	5.85859	Divergent	9.03562
	No change	4.8	Intergenic	36.5657	Intergenic	41.1816
			Intronic	7.07071	Intronic	7.90617
			Unclassified	19.1919	Unclassified	22.0678
Fig.1C				Fig.1D
	Biological Processes				Sig pathway of UE gene
	Term	P Value	—log10(P Value)		Category	Term	P Value	—log10(P Value)
	GO:0045087~innate immune response	7.66935e-09	8.11524		KEGG_PATHWAY	hsa04612:Antigen processing and presentation	8.12083e-11	10.0904
	GO:0050853~B cell receptor signaling pathway	3.81269e-06	5.41877		KEGG_PATHWAY	hsa04650:Natural killer cell mediated cytotoxicity	3.08118e-08	7.51128
	GO:0002250~adaptive immune response	2.40654e-05	4.61861		KEGG_PATHWAY	hsa04060:Cytokine-cytokine receptor interaction	1.43279e-07	6.84382
	GO:0042110~T cell activation	0.000114195	3.94235		KEGG_PATHWAY	hsa04514:Cell adhesion molecules (CAMs)	4.11491e-07	6.38564
	GO:0030198~extracellular matrix organization	0.00116544	2.93351		KEGG_PATHWAY	hsa04062:Chemokine signaling pathway	6.01815e-06	5.22054
	GO:0008283~cell proliferation	0.00218583	2.66038		KEGG_PATHWAY	hsa04630:Jak-STAT signaling pathway	0.000763378	3.11726
	GO:0016477~cell migration	0.00240369	2.61912		KEGG_PATHWAY	hsa04662:B cell receptor signaling pathway	0.00247897	2.60573
	GO:0007010~cytoskeleton organization	0.00520729	2.28339		KEGG_PATHWAY	hsa04151:PI3K-Akt signaling pathway	0.0109431	1.96086
	GO:0001525~angiogenesis	0.00726309	2.13888		KEGG_PATHWAY	hsa04660:T cell receptor signaling pathway	0.0278769	1.55476
	GO:0022617~extracellular matrix disassembly	0.0245702	1.60959		KEGG_PATHWAY	hsa04620:Toll-like receptor signaling pathway	0.0374268	1.42682
					Sig pathway of DE gene
					Category	Term	P Value	—log10(P Value)
					KEGG_PATHWAY	hsa04390:Hippo signaling pathway	0.000187584	3.7268
					KEGG_PATHWAY	hsa04550:Pluripotency of stem cells	0.000680879	3.16693
					KEGG_PATHWAY	hsa00310:Lysine degradation	0.00935869	2.02878
					KEGG_PATHWAY	hsa00640:Propanoate metabolism	0.0380438	1.41972
					KEGG_PATHWAY	hsa05217:Basal cell carcinoma	0.0400185	1.39774
					KEGG_PATHWAY	hsa05205:Proteoglycans in cancer	0.042985	1.36668
