# Supplementary material for: Long Non-Coding RNA CD27-AS1-208 Facilitates Melanoma Progression by Activating STAT3 Pathway
Source: Front Oncol. 2022 Jan 13;11:818178. doi: 10.3389/fonc.2021.818178 (PMC8791859; doi:10.3389/fonc.2021.818178)
Supplement: Supplementary file 3 [file DataSheet_3.zip]

Archive with 10 entries (8 files):
- ROW DATA Figure 3A and B/
- ROW DATA Figure 3A and B/Figure 3B.pzf
- ROW DATA Figure 3A and B/Figure 3B/
- ROW DATA Figure 3A and B/Figure 3B/A2058 siCD27-AS1-1.jpg
- ROW DATA Figure 3A and B/Figure 3B/A2058 siCD27-AS1-2.jpg
- ROW DATA Figure 3A and B/Figure 3B/A2058 siNC.jpg
- ROW DATA Figure 3A and B/Figure 3B/A375 siCD27-AS1-208-1.jpg
- ROW DATA Figure 3A and B/Figure 3B/A375 siCD27-AS1-208-2.jpg
- ROW DATA Figure 3A and B/Figure 3B/A375 siNC.jpg
- ROW DATA Figure 3A and B/Figure 3A.pzf
