# Supplementary material for: Long Non-Coding RNA CD27-AS1-208 Facilitates Melanoma Progression by Activating STAT3 Pathway
Source: Front Oncol. 2022 Jan 13;11:818178. doi: 10.3389/fonc.2021.818178 (PMC8791859; doi:10.3389/fonc.2021.818178)
Supplement: Supplementary file 4 [file DataSheet_4.zip]

Archive with 8 entries (7 files):
- ROW DATA Figure 3C A375/
- ROW DATA Figure 3C A375/Figure 3C.pzf
- ROW DATA Figure 3C A375/A375 siCD27-AS1-208-1 0h.tif
- ROW DATA Figure 3C A375/A375 siCD27-AS1-208-1 24h.tif
- ROW DATA Figure 3C A375/A375 siCD27-AS1-208-2 0h.tif
- ROW DATA Figure 3C A375/A375 siCD27-AS1-208-2 24h.tif
- ROW DATA Figure 3C A375/A375 siNC 24h.tif
- ROW DATA Figure 3C A375/A375 siNC-0h.tif
