# Supplementary material for: Long Non-Coding RNA CD27-AS1-208 Facilitates Melanoma Progression by Activating STAT3 Pathway
Source: Front Oncol. 2022 Jan 13;11:818178. doi: 10.3389/fonc.2021.818178 (PMC8791859; doi:10.3389/fonc.2021.818178)
Supplement: Supplementary file 5 [file DataSheet_5.zip]

Archive with 7 entries (6 files):
- ROW DATA Figure 3C A2058/
- ROW DATA Figure 3C A2058/A2058 siNC 24h.tif
- ROW DATA Figure 3C A2058/A2058 siCD27-AS1-208-1 0h.tif
- ROW DATA Figure 3C A2058/A2058 siCD27-AS1-208-1 24h.tif
- ROW DATA Figure 3C A2058/A2058 siCD27-AS1-208-2 0h.tif
- ROW DATA Figure 3C A2058/A2058 siCD27-AS1-208-2 24h.tif
- ROW DATA Figure 3C A2058/A2058 siNC 0h.tif
