# Supplementary material for: Long Non-Coding RNA CD27-AS1-208 Facilitates Melanoma Progression by Activating STAT3 Pathway
Source: Front Oncol. 2022 Jan 13;11:818178. doi: 10.3389/fonc.2021.818178 (PMC8791859; doi:10.3389/fonc.2021.818178)
Supplement: Supplementary file 6 [file DataSheet_6.zip]

Archive with 8 entries (7 files):
- Figure 3D/
- Figure 3D/A2058 siCD27-AS1-208-1.jpg
- Figure 3D/A2058 siCD27-AS1-208-2.jpg
- Figure 3D/A2058 siNC.jpg
- Figure 3D/A375 siCD27-AS1-208-1.tif
- Figure 3D/A375 siCD27-AS1-208-2.tif
- Figure 3D/A375 siNC.tif
- Figure 3D/Figure 3D.pzf
