# Supplementary material for: Long Non-Coding RNA CD27-AS1-208 Facilitates Melanoma Progression by Activating STAT3 Pathway
Source: Front Oncol. 2022 Jan 13;11:818178. doi: 10.3389/fonc.2021.818178 (PMC8791859; doi:10.3389/fonc.2021.818178)
Supplement: Supplementary file 7 [file DataSheet_7.zip]

Archive with 26 entries (21 files):
- ROW DATA Figure 4/
- ROW DATA Figure 4/Figure 4A and B.pzf
- ROW DATA Figure 4/Figure 4C.pzf
- ROW DATA Figure 4/Figure 4D and E.pzf
- ROW DATA Figure 4/Figure 4A/
- ROW DATA Figure 4/Figure 4A/A2058 beta-actin.tif
- ROW DATA Figure 4/Figure 4A/A2058 panSTAT3.tif
- ROW DATA Figure 4/Figure 4A/A2058 pSTAT3(Y705).tif
- ROW DATA Figure 4/Figure 4B/
- ROW DATA Figure 4/Figure 4B/A375 beta-actin.tif
- ROW DATA Figure 4/Figure 4B/A375 panSTAT3.tif
- ROW DATA Figure 4/Figure 4B/A375 pSTAT3(Y705).tif
- ROW DATA Figure 4/Figure 4D/
- ROW DATA Figure 4/Figure 4D/A2058 siCD27-AS1-208+IL6.jpg
- ROW DATA Figure 4/Figure 4D/A2058 siCD27-AS1-208.jpg
- ROW DATA Figure 4/Figure 4D/A2058 siNC.jpg
- ROW DATA Figure 4/Figure 4D/A375 siCD27-AS1-208+IL6.jpg
- ROW DATA Figure 4/Figure 4D/A375 siCD27-AS1-208.jpg
- ROW DATA Figure 4/Figure 4D/A375 siNC.jpg
- ROW DATA Figure 4/Figure 4E/
- ROW DATA Figure 4/Figure 4E/A2058 siCD27-AS1-208+IL6.jpg
- ROW DATA Figure 4/Figure 4E/A2058 siCD27-AS1-208.jpg
- ROW DATA Figure 4/Figure 4E/A2058 siNC.jpg
- ROW DATA Figure 4/Figure 4E/A375 siCD27-AS1-208+IL6.tif
- ROW DATA Figure 4/Figure 4E/A375 siCD27-AS1-208.tif
- ROW DATA Figure 4/Figure 4E/A375 siNC.tif
