# Supplementary material for: Long Non-Coding RNA CD27-AS1-208 Facilitates Melanoma Progression by Activating STAT3 Pathway
Source: Front Oncol. 2022 Jan 13;11:818178. doi: 10.3389/fonc.2021.818178 (PMC8791859; doi:10.3389/fonc.2021.818178)
Supplement: Supplementary file 8 [file DataSheet_8.zip]

Archive with 12 entries (10 files):
- ROW DATA Figure 5/
- ROW DATA Figure 5/Figure 5B.pzf
- ROW DATA Figure 5/Figure 5C.pzf
- ROW DATA Figure 5/Figure 5D/
- ROW DATA Figure 5/Figure 5D/shCD27-AS1-208  DAPI.jpg
- ROW DATA Figure 5/Figure 5D/shCD27-AS1-208  Ki67.jpg
- ROW DATA Figure 5/Figure 5D/shCD27-AS1-208  MelanA.jpg
- ROW DATA Figure 5/Figure 5D/shCD27-AS1-208  Merge.jpg
- ROW DATA Figure 5/Figure 5D/shNC DAPI.jpg
- ROW DATA Figure 5/Figure 5D/shNC Ki67.jpg
- ROW DATA Figure 5/Figure 5D/shNC MelanA.jpg
- ROW DATA Figure 5/Figure 5D/shNC Merge.jpg
