# Supplementary material for: Long Non-Coding RNA CD27-AS1-208 Facilitates Melanoma Progression by Activating STAT3 Pathway
Source: Front Oncol. 2022 Jan 13;11:818178. doi: 10.3389/fonc.2021.818178 (PMC8791859; doi:10.3389/fonc.2021.818178)
Supplement: Supplementary file 9 [file DataSheet_9.zip]

Archive with 54 entries (43 files):
- ROW DATA Supplymetary Figures/
- ROW DATA Supplymetary Figures/Supplymentary Figure 10/
- ROW DATA Supplymetary Figures/Supplymentary Figure 10/A2058 beta Actin.tif
- ROW DATA Supplymetary Figures/Supplymentary Figure 10/A2058 panSTAT3.tif
- ROW DATA Supplymetary Figures/Supplymentary Figure 10/A2058 pSTAT3 Y705.tif
- ROW DATA Supplymetary Figures/Supplymentary Figure 10/A375 beta Actin.tif
- ROW DATA Supplymetary Figures/Supplymentary Figure 10/A375 panSTAT3.tif
- ROW DATA Supplymetary Figures/Supplymentary Figure 10/A375 pSTAT3 Y705.tif
- ROW DATA Supplymetary Figures/Supplymentary Figure 1C 2AB.xlsx
- ROW DATA Supplymetary Figures/Supplymentary Figure 3.pzf
- ROW DATA Supplymetary Figures/Supplymentary Figure 3.tif
- ROW DATA Supplymetary Figures/Supplymentary Figure 4.jpg
- ROW DATA Supplymetary Figures/Supplymentary Figure 5/
- ROW DATA Supplymetary Figures/Supplymentary Figure 5/Supplymentary Figure 5A/
- ROW DATA Supplymetary Figures/Supplymentary Figure 5/Supplymentary Figure 5A/Supplymentary Figure 5A CD27-AS1-208.jpg
- ROW DATA Supplymetary Figures/Supplymentary Figure 5/Supplymentary Figure 5A/Supplymentary Figure 5A DAPI.jpg
- ROW DATA Supplymetary Figures/Supplymentary Figure 5/Supplymentary Figure 5A/Supplymentary Figure 5A Melan A.jpg
- ROW DATA Supplymetary Figures/Supplymentary Figure 5/Supplymentary Figure 5A/Supplymentary Figure 5A Merge.jpg
- ROW DATA Supplymetary Figures/Supplymentary Figure 5/Supplymentary Figure 5B/
- ROW DATA Supplymetary Figures/Supplymentary Figure 5/Supplymentary Figure 5B/Supplymentary Figure 5B CD27-AS1-208.jpg
- ROW DATA Supplymetary Figures/Supplymentary Figure 5/Supplymentary Figure 5B/Supplymentary Figure 5B DAPI.jpg
- ROW DATA Supplymetary Figures/Supplymentary Figure 5/Supplymentary Figure 5B/Supplymentary Figure 5B MelanA.jpg
- ROW DATA Supplymetary Figures/Supplymentary Figure 5/Supplymentary Figure 5B/Supplymentary Figure 5B Merge.jpg
- ROW DATA Supplymetary Figures/Supplymentary Figure 6/
- ROW DATA Supplymetary Figures/Supplymentary Figure 6/CD27-AS1_MITF_correlation.tiff
- ROW DATA Supplymetary Figures/Supplymentary Figure 6/CD27-AS1_PMEL_correlation.tif
- ROW DATA Supplymetary Figures/Supplymentary Figure 6/CD27-AS1_TYR_correlation.tif
- ROW DATA Supplymetary Figures/Supplymentary Figure 7.pzf
- ROW DATA Supplymetary Figures/Supplymentary Figure 8/
- ROW DATA Supplymetary Figures/Supplymentary Figure 8/Supplymentary Figure 8A.tif
- ROW DATA Supplymetary Figures/Supplymentary Figure 8/Supplymentary Figure 8BC.xlsx
- ROW DATA Supplymetary Figures/Supplymentary Figure 8/Supplymentary Figure 8D/
- ROW DATA Supplymetary Figures/Supplymentary Figure 8/Supplymentary Figure 8D/beta actin.tif
- ROW DATA Supplymetary Figures/Supplymentary Figure 8/Supplymentary Figure 8D/panERK 1 and 2.tif
- ROW DATA Supplymetary Figures/Supplymentary Figure 8/Supplymentary Figure 8D/pERK 1 and 2.tif
- ROW DATA Supplymetary Figures/Supplymentary Figure 8/Supplymentary Figure 8D/Prohibitin.tif
- ROW DATA Supplymetary Figures/Supplymentary Figure 8/Supplymentary Figure 8E and F.pzf
- ROW DATA Supplymetary Figures/Supplymentary Figure 9/
- ROW DATA Supplymetary Figures/Supplymentary Figure 9/Supplymentary Figure 9A and B.pzf
- ROW DATA Supplymetary Figures/Supplymentary Figure 9/Supplymentary Figure 9C/
- ROW DATA Supplymetary Figures/Supplymentary Figure 9/Supplymentary Figure 9C/A2058-siCD27-AS1-208+OA.jpg
- ROW DATA Supplymetary Figures/Supplymentary Figure 9/Supplymentary Figure 9C/A2058-siCD27-AS1-208.jpg
- ROW DATA Supplymetary Figures/Supplymentary Figure 9/Supplymentary Figure 9C/A2058-siNC.jpg
- ROW DATA Supplymetary Figures/Supplymentary Figure 9/Supplymentary Figure 9C/A375 siCD27-AS1-208+OA.jpg
- ROW DATA Supplymetary Figures/Supplymentary Figure 9/Supplymentary Figure 9C/A375 siCD27-AS1-208.jpg
- ROW DATA Supplymetary Figures/Supplymentary Figure 9/Supplymentary Figure 9C/A375 siNC.jpg
- ROW DATA Supplymetary Figures/Supplymentary Figure 9/Supplymentary Figure 9C and D.pzf
- ROW DATA Supplymetary Figures/Supplymentary Figure 9/Supplymentary Figure 9D/
- ROW DATA Supplymetary Figures/Supplymentary Figure 9/Supplymentary Figure 9D/A2058 siCD27-AS1-208+OA.jpg
- ROW DATA Supplymetary Figures/Supplymentary Figure 9/Supplymentary Figure 9D/A2058 siCD27-AS1-208.jpg
- ROW DATA Supplymetary Figures/Supplymentary Figure 9/Supplymentary Figure 9D/A2058 siNC.jpg
- ROW DATA Supplymetary Figures/Supplymentary Figure 9/Supplymentary Figure 9D/A375 siCD27-AS1-208+OA.tif
- ROW DATA Supplymetary Figures/Supplymentary Figure 9/Supplymentary Figure 9D/A375 siCD27-AS1-208.tif
- ROW DATA Supplymetary Figures/Supplymentary Figure 9/Supplymentary Figure 9D/A375 siNC.tif
