# Supplementary material for: Long Non-Coding RNA CD27-AS1-208 Facilitates Melanoma Progression by Activating STAT3 Pathway
Source: Front Oncol. 2022 Jan 13;11:818178. doi: 10.3389/fonc.2021.818178 (PMC8791859; doi:10.3389/fonc.2021.818178)
Supplement: Supplementary file 9 [file DataSheet_9.zip › ROW DATA Supplymetary Figures/Supplymentary Figure 1C 2AB.xlsx]

## Sheet: Fig. 1C
Supplymentary Fig.1C					Supplymentary Fig.2A
	Numbers of Downregulated LncRNAs		Numbers of Upregulated LncRNAs			Term	P Value	—log10(P Value)
	Chromosome	Number	Chromosome	Number		GO:0045087//innate immune response	1e-15	15
	1	88	1	27		GO:0002250//adaptive immune response	1e-15	15
	2	92	2	52		GO:0016477//cell migration	5.39954e-08	7.26764
	3	55	3	12		GO:0042110//T cell activation	6.67732e-08	7.1754
	4	50	4	10		GO:0030198//extracellular matrix organization	1.99977e-05	4.69902
	5	80	5	15		GO:0050853//B cell receptor signaling pathway	5.72314e-05	4.24237
	6	53	6	19		GO:0008283//cell proliferation	0.000172538	3.76312
	7	49	7	20		GO:0051493//cytoskeleton organization	0.00511786	2.29091
	8	29	8	19		GO:0000165//MAPK cascade	0.0367412	1.43485
	9	54	9	13		GO:0022617//extracellular matrix disassembly	0.0402944	1.39476
	10	52	10	14	Supplymentary Fig.2B
	11	65	11	16		Term
	12	43	12	39		ko04662 B cell receptor signaling pathway	1e-15	15
	13	19	13	16		ko04650 Natural killer cell mediated cytotoxicity	1e-15	15
	14	37	14	24		ko04612 Antigen processing and presentation	1.39222e-13	12.8563
	15	54	15	9		ko04514 Cell adhesion molecules (CAMs)	1.91655e-10	9.71748
	16	37	16	19		ko04660 T cell receptor signaling pathway	6.67298e-09	8.17568
	17	47	17	32		ko04060 Cytokine-cytokine receptor interaction	7.84344e-06	5.10549
	18	26	18	4		ko04630 Jak-STAT signaling pathway	9.67246e-06	5.01446
	19	42	19	37		ko04062 Chemokine signaling pathway	1.40163e-05	4.85337
	20	12	20	17		ko04620 Toll-like receptor signaling pathway	0.00757022	2.12089
	21	11	21	5		ko05200 Pathways in cancer	0.0188103	1.7256
	22	15	22	14
	X	24	X	12
	Y	3	Y	0
	Unidentified	114	Unidentified	50
