# Supplementary material for: Long Non-Coding RNA CD27-AS1-208 Facilitates Melanoma Progression by Activating STAT3 Pathway
Source: Front Oncol. 2022 Jan 13;11:818178. doi: 10.3389/fonc.2021.818178 (PMC8791859; doi:10.3389/fonc.2021.818178)
Supplement: Supplementary file 9 [file DataSheet_9.zip › ROW DATA Supplymetary Figures/Supplymentary Figure 8/Supplymentary Figure 8BC.xlsx]

## Sheet: Fig. 1C
Supplementary Fig.5B					Supplementary Fig.5C
	CD27-AS1-208-sense	CD27-AS1-208- antisense as control				Cytoplasm	Nuclear
Colure	Red	Blue			Protein Number	376	369
Protein Number	854	128
